# Supplementary material for: Global ecological niche conservatism and evolution in Olea species
Source: Saudi J Biol Sci. 2022 Nov 11;30(1):103500. doi: 10.1016/j.sjbs.2022.103500 (PMC9706617; doi:10.1016/j.sjbs.2022.103500)
Supplement: Supplementary figures and data [file mmc1.zip]

Archive with 3 entries (3 files):
- S1-Histograms_bio1.pdf
- S2-Histograms_bio12.pdf
- Supplementary Figures.docx
